# Supplementary material for: IPANEMAP Suite: a pipeline for probing-informed RNA structure modeling
Source: NAR Genom Bioinform. 2025 Mar 25;7(1):lqaf028. doi: 10.1093/nargab/lqaf028 (PMC11934922; doi:10.1093/nargab/lqaf028)
Supplement: lqaf028_Supplemental_Files [file lqaf028_supplemental_files.zip]

Archive with 2 entries (2 files):
- IPANEMAP_Suite_tutorial.pdf
- Supplementary figure.pdf
